# Supplementary material for: Reinforcement learning for intensive care medicine: actionable clinical insights from novel approaches to reward shaping and off-policy model evaluation
Source: Intensive Care Med Exp. 2024 Mar 25;12:32. doi: 10.1186/s40635-024-00614-x (PMC10963714; doi:10.1186/s40635-024-00614-x)
Supplement: Supplementary file 1 — Additional file 1. List of features. [file 40635_2024_614_MOESM1_ESM.xlsx]

## Sheet: list_of_available_parameters
parameter name	patients (n)	hospitals (n)	records (n)	Clinical inclusion by physician TRUE	Clinical inclusion by physician 2	data availability rule based inclusion
aptt_blood	103	2	1833	TRUE	FALSE	FALSE
aptt_unspecified	1008	18	13317	TRUE	FALSE	TRUE
adjusted_sofa_cardiovascular	1416	20	1573	FALSE	FALSE	TRUE
adjusted_sofa_coagulation	1416	20	1573	FALSE	FALSE	TRUE
adjusted_sofa_liver	1416	20	1573	FALSE	FALSE	TRUE
adjusted_sofa_nervous	1416	20	1573	FALSE	FALSE	TRUE
adjusted_sofa_renal	1416	20	1573	FALSE	FALSE	TRUE
adjusted_sofa_respiratory	1416	20	1573	FALSE	FALSE	TRUE
adjusted_sofa_total	1416	20	1573	FALSE	FALSE	TRUE
adjusted_sofa_total_partial	1416	20	1573	FALSE	FALSE	TRUE
aki_creatinine	1373	20	425166	FALSE	FALSE	TRUE
aki_urine	1296	20	268224	FALSE	FALSE	TRUE
alat_blood	159	2	1741	TRUE	TRUE	TRUE
alat_unspecified	1173	18	12858	TRUE	TRUE	TRUE
albumin_blood	113	3	1636	TRUE	TRUE	FALSE
albumin_unspecified	1127	18	11326	TRUE	TRUE	TRUE
alkaline_phosphatase_blood	155	3	492	TRUE	TRUE	TRUE
alkaline_phosphatase_unspecified	1157	18	11618	TRUE	TRUE	TRUE
ammonia_blood	7	2	20	FALSE	FALSE	FALSE
ammonia_venous	3	2	6	FALSE	FALSE	FALSE
ammonia_arterial	2	1	2	FALSE	FALSE	FALSE
ammonia_unspecified	80	15	193	FALSE	FALSE	FALSE
amylase_unspecified	194	11	327	TRUE	TRUE	TRUE
anion_gap_arterial	189	4	3872	TRUE	TRUE	TRUE
anion_gap_venous	21	1	54	TRUE	TRUE	FALSE
anion_gap_blood	20	1	44	TRUE	TRUE	FALSE
anion_gap_bloodgas	13	1	20	TRUE	TRUE	FALSE
anion_gap_mixed_venous	2	1	2	TRUE	TRUE	FALSE
anion_gap_unspecified	270	7	1297	TRUE	TRUE	TRUE
anti_xa_unspecified	296	12	5048	TRUE	TRUE	TRUE
anti_xa_blood	22	3	90	TRUE	TRUE	FALSE
anti_xa_ufh	41	4	191	TRUE	TRUE	FALSE
anti_xa_apixaban	2	2	2	TRUE	TRUE	FALSE
anti_xa_lmwh	91	7	206	TRUE	TRUE	FALSE
antithrombin_blood	106	2	818	TRUE	TRUE	FALSE
antithrombin_unspecified	139	10	443	TRUE	TRUE	FALSE
apacheiv_predicted_mortality	598	9	693	FALSE	FALSE	TRUE
arterial_bp_diastolic	1371	20	1589314	TRUE	TRUE	TRUE
arterial_bp_mean	1371	20	2322230	TRUE	TRUE	TRUE
arterial_bp_systolic	1371	20	1592318	TRUE	TRUE	TRUE
asat_blood	154	2	483	TRUE	TRUE	TRUE
asat_unspecified	1140	18	11795	TRUE	TRUE	TRUE
band_neutrophils_blood	23	1	27	FALSE	FALSE	FALSE
band_neutrophils_perc_unspecified	286	8	994	FALSE	FALSE	TRUE
band_neutrophils_unspecified	275	9	1023	TRUE	FALSE	TRUE
base_excess_blood	86	1	6419	TRUE	TRUE	FALSE
base_excess_unspecified	681	12	46383	TRUE	TRUE	TRUE
base_excess_arterial	721	10	36306	TRUE	TRUE	TRUE
base_excess_central_venous	46	2	100	TRUE	TRUE	FALSE
base_excess_bloodgas	63	2	99	TRUE	TRUE	FALSE
base_excess_mixed_venous	10	3	23	TRUE	TRUE	FALSE
base_excess_venous	213	10	622	TRUE	TRUE	TRUE
basophils_blood	17	1	29	FALSE	TRUE	FALSE
basophils_absolute	391	7	3547	TRUE	TRUE	TRUE
basophils_microscope	21	2	28	FALSE	TRUE	FALSE
basophils_unspecified	535	11	2552	FALSE	TRUE	TRUE
basophils_perc_unspecified	853	18	6505	FALSE	TRUE	TRUE
bicarbonate_actual_arterial	494	8	31523	TRUE	TRUE	TRUE
bicarbonate_actual_central_venous	46	2	100	FALSE	FALSE	FALSE
bicarbonate_actual_mixed_venous	10	3	23	FALSE	FALSE	FALSE
bicarbonate_actual_blood	184	3	7285	TRUE	TRUE	TRUE
bicarbonate_actual_bloodgas	231	4	5014	TRUE	TRUE	TRUE
bicarbonate_actual_unspecified	692	16	46844	TRUE	TRUE	TRUE
bicarbonate_actual_venous	244	10	654	FALSE	FALSE	TRUE
bilirubin_direct_blood	36	1	240	TRUE	FALSE	FALSE
bilirubin_direct	329	16	1255	TRUE	TRUE	TRUE
bilirubin_unspecified	63	3	508	TRUE	TRUE	FALSE
bilirubin_total_blood	162	4	1595	TRUE	TRUE	TRUE
bilirubin_total	1171	18	14747	TRUE	TRUE	TRUE
analysis_source_bloodgas_arterial_text	90	1	4334	FALSE	FALSE	FALSE
analysis_source_bloodgas_venous_text	110	2	3682	FALSE	FALSE	FALSE
analysis_source_unspecified_text	362	8	26668	FALSE	FALSE	TRUE
analysis_source_bloodgas_capillary_text	9	2	14	FALSE	FALSE	FALSE
blood_group	608	15	5292	TRUE	TRUE	TRUE
analysis_source_whole_blood_arterial	89	1	4271	FALSE	FALSE	FALSE
analysis_source_whole_blood_venous	54	1	148	FALSE	FALSE	FALSE
bmi	939	16	4483	TRUE	TRUE	TRUE
body_mass_index	1243	20	2634	TRUE	TRUE	TRUE
bnp_unspecified	23	2	33	FALSE	FALSE	FALSE
crp_blood	161	2	2014	TRUE	TRUE	TRUE
crp_unspecified	1220	18	18858	TRUE	TRUE	TRUE
calcium_blood	97	2	1968	FALSE	TRUE	FALSE
calcium_total	270	6	2082	TRUE	TRUE	TRUE
calcium_unspecified	639	12	5598	TRUE	TRUE	TRUE
calcium_corrected	348	8	3933	FALSE	FALSE	TRUE
calcium_ionised_blood	143	3	8245	TRUE	TRUE	FALSE
calcium_ionised	618	12	39142	TRUE	TRUE	TRUE
calcium_ionised_arterial	473	8	18852	TRUE	TRUE	TRUE
calcium_ionised_mixed_venous	6	1	15	TRUE	TRUE	FALSE
calcium_ionised_bloodgas	39	2	60	TRUE	TRUE	FALSE
calcium_ionised_venous	119	5	400	TRUE	TRUE	FALSE
calcium_ratio	86	4	7788	FALSE	TRUE	FALSE
cardiac_index_unspecified	74	12	7145	TRUE	TRUE	FALSE
cardiac_index_continuous_unspecified	51	11	1932	TRUE	TRUE	FALSE
cardiac_output_unspecified	52	11	6398	TRUE	TRUE	FALSE
cardiac_output_continuous_unspecified	59	12	2675	TRUE	TRUE	FALSE
central_venous_pressure	589	19	1204717	TRUE	TRUE	TRUE
chloride_whole_blood	162	2	8917	TRUE	TRUE	TRUE
chloride_bloodgas	263	5	22612	TRUE	TRUE	TRUE
chloride_blood	214	3	9978	TRUE	TRUE	TRUE
chloride_arterial	365	7	19850	TRUE	TRUE	TRUE
chloride_mixed_venous	6	1	15	TRUE	TRUE	FALSE
chloride_unspecified	767	18	16092	TRUE	TRUE	TRUE
chloride_venous	113	5	392	TRUE	TRUE	FALSE
cholesterol_blood	5	1	5	TRUE	FALSE	FALSE
cholesterol_unspecified	120	13	1003	TRUE	FALSE	FALSE
cam_icu_score	463	8	13712	TRUE	TRUE	TRUE
cortisol_unspecified	25	9	52	FALSE	FALSE	FALSE
creatine_kinase_unspecified	1174	20	13750	TRUE	TRUE	TRUE
creatine_kinase_mb_mass	329	6	2825	TRUE	TRUE	TRUE
creatinine_blood	173	3	2303	TRUE	TRUE	TRUE
creatinine_unspecified	1225	18	22221	TRUE	TRUE	TRUE
creatinine_clearance	24	8	27	FALSE	FALSE	FALSE
blood_flow_cvvh	225	20	399077	TRUE	TRUE	TRUE
blood_flow_cvvhd	12	1	2436	TRUE	TRUE	FALSE
d_dimer_blood	103	2	737	TRUE	TRUE	FALSE
d_dimer_unspecified	787	18	7403	TRUE	TRUE	TRUE
dos_day	158	8	556	TRUE	TRUE	TRUE
dos_evening	149	8	517	TRUE	TRUE	FALSE
dos_night	136	8	424	TRUE	TRUE	FALSE
dos_total	235	13	1302	TRUE	TRUE	TRUE
driving_pressure	1102	20	1240857	TRUE	TRUE	TRUE
driving_pressure_adjusted	763	18	428678	TRUE	TRUE	TRUE
ews_score	475	9	10471	FALSE	FALSE	TRUE
end_tidal_co2_measured	1152	20	1562110	TRUE	TRUE	TRUE
eosinophils_absolute	375	7	3515	TRUE	TRUE	TRUE
eosinophils_microscope	43	2	68	TRUE	TRUE	FALSE
eosinophils_blood	128	3	221	TRUE	TRUE	FALSE
eosinophils_unspecified	627	13	3649	TRUE	TRUE	TRUE
eosinophils_perc_unspecified	1012	19	7035	TRUE	TRUE	TRUE
erythroblast_absolute	180	3	1453	TRUE	TRUE	TRUE
erythroblast_blood	35	2	94	TRUE	TRUE	FALSE
erythroblast_unspecified	91	5	385	TRUE	TRUE	FALSE
erythroblast_perc_unspecified	175	7	1276	FALSE	FALSE	TRUE
erythrocytes_blood	222	4	1580	TRUE	TRUE	TRUE
erythrocytes_unspecified	728	16	8992	TRUE	TRUE	TRUE
egfr_mdrd	274	6	4795	FALSE	TRUE	TRUE
egfr_ckd_epi	983	16	16447	FALSE	TRUE	TRUE
expiratory_resistance	161	3	320840	TRUE	TRUE	TRUE
expiratory_time_unspecified	143	4	43088	TRUE	TRUE	FALSE
extravascular_lung_water	17	6	309	FALSE	FALSE	FALSE
extravascular_lung_water_index	51	11	1551	TRUE	TRUE	FALSE
ferritin_blood	63	2	319	TRUE	TRUE	FALSE
ferritin_unspecified	839	18	8434	TRUE	TRUE	TRUE
fibrinogen_blood	77	2	564	TRUE	TRUE	FALSE
fibrinogen_unspecified	575	16	4870	TRUE	TRUE	TRUE
fio2_set	1240	20	2301445	TRUE	TRUE	TRUE
fio2_measured	871	18	1192310	TRUE	TRUE	TRUE
fio2_niv	4	2	109	TRUE	TRUE	FALSE
fio2_hiflow	75	3	2324	TRUE	TRUE	FALSE
flow_trigger_set	549	15	211146	TRUE	TRUE	TRUE
fluid_balance	1404	20	2366468	TRUE	TRUE	TRUE
fluid_in_drain	2	1	5166	TRUE	TRUE	FALSE
fluid_in_iv	108	5	693605	TRUE	TRUE	FALSE
fluid_in_ingredient_water	143	3	386466	TRUE	TRUE	FALSE
fluid_in_ingredient_nutrition	55	1	26758	TRUE	TRUE	FALSE
fluid_in_blood_products	9	1	4169	TRUE	TRUE	FALSE
fluid_in_iv_infusion_bolus	38	3	37387	TRUE	TRUE	FALSE
fluid_in_iv_medication	782	15	2503247	TRUE	TRUE	TRUE
fluid_in_tube_water	84	4	54433	TRUE	TRUE	FALSE
fluid_in_tube_feeding	506	12	972640	TRUE	TRUE	TRUE
fluid_in_iv_infusion	540	8	687099	TRUE	TRUE	TRUE
fluid_in_oral_liquids	193	9	199836	TRUE	TRUE	TRUE
fluid_in_tube_flush	113	7	82003	TRUE	TRUE	FALSE
fluid_in_iv_infusion_maintenance	2	1	195	TRUE	TRUE	FALSE
fluid_in_iv_flush	94	9	78311	TRUE	TRUE	FALSE
fluid_in_oral_intake	554	15	765760	TRUE	TRUE	TRUE
fluid_in_parenteral_nutrition	49	4	16406	TRUE	TRUE	FALSE
fluid_in_oral_clear_liquids	340	9	244668	TRUE	TRUE	TRUE
fluid_in_blood	110	8	60603	TRUE	TRUE	FALSE
fluid_in_tube	831	15	729276	TRUE	TRUE	TRUE
fluid_in_epidural_medication	2	2	168	TRUE	TRUE	FALSE
fluid_in_saline_flush	2	1	48	TRUE	TRUE	FALSE
fluid_in_ingredient_blood	5	1	43	TRUE	TRUE	FALSE
fluid_in_cell_saver	1	1	5	TRUE	TRUE	FALSE
fluid_out_urine_collection_container_or	40	1	57996	TRUE	TRUE	FALSE
fluid_out	186	4	492159	TRUE	TRUE	TRUE
fluid_out_liquor	1	1	583	TRUE	TRUE	FALSE
fluid_out_collection_container	158	2	172879	TRUE	TRUE	TRUE
fluid_out_estimated_blood_loss	8	3	10478	TRUE	TRUE	FALSE
fluid_out_netto_ultrafiltration_cvvhd	25	3	26899	TRUE	TRUE	FALSE
fluid_out_wound	3	3	2890	TRUE	TRUE	FALSE
fluid_out_correction	35	3	31589	TRUE	TRUE	FALSE
fluid_out_intermittent_catheterisation	1	1	187	TRUE	TRUE	FALSE
fluid_out_flush	87	5	66524	TRUE	TRUE	FALSE
fluid_out_stoma	122	5	74551	TRUE	TRUE	FALSE
fluid_out_suction	9	3	3029	TRUE	TRUE	FALSE
fluid_out_netto_ultrafiltration_dialysis	19	8	14138	TRUE	TRUE	FALSE
fluid_out_tube_rectal	63	5	26733	TRUE	TRUE	FALSE
fluid_out_netto_ultrafiltration_peritoneal_dialysis	3	3	734	TRUE	TRUE	FALSE
fluid_out_netto_ultrafiltration_cvvh	149	15	160996	TRUE	TRUE	FALSE
fluid_out_urine	1362	20	1779563	TRUE	TRUE	TRUE
fluid_out_other	61	9	34032	TRUE	TRUE	FALSE
fluid_out_drain_chest	29	10	15663	TRUE	TRUE	FALSE
fluid_out_tube	984	18	936668	TRUE	TRUE	TRUE
fluid_out_defecation	770	20	779101	TRUE	TRUE	TRUE
fluid_out_drain	73	16	48192	TRUE	TRUE	FALSE
fluid_out_emesis	92	19	43152	TRUE	TRUE	FALSE
fluid_out_cell_saver	2	2	91	TRUE	TRUE	FALSE
fluid_out_blood	24	8	2218	TRUE	TRUE	FALSE
folic_acid_blood	4	1	4	FALSE	FALSE	FALSE
folic_acid_unspecified	74	16	82	FALSE	FALSE	FALSE
ft4_blood	2	1	3	FALSE	FALSE	FALSE
ft4_unspecified	75	13	97	FALSE	FALSE	FALSE
galactomannan_bal_index	67	3	159	TRUE	TRUE	FALSE
galactomannan_bronchial_index	35	2	51	TRUE	TRUE	FALSE
galactomannan_unspecified_index	32	4	51	TRUE	TRUE	FALSE
gamma_gt_blood	104	2	257	TRUE	TRUE	FALSE
gamma_gt_unspecified	1140	18	11621	TRUE	TRUE	TRUE
gastric_retention	157	2	6702	TRUE	FALSE	TRUE
gender_text	330	6	1023	TRUE	TRUE	TRUE
gcs_eye	1256	19	45400	TRUE	TRUE	TRUE
gcs_eye_estimated	475	8	5063	TRUE	TRUE	TRUE
gcs_motor	1256	19	44052	TRUE	TRUE	TRUE
gcs_motor_estimated	475	8	5054	TRUE	TRUE	TRUE
glasgow_coma_scale_total	997	15	29053	TRUE	TRUE	TRUE
gcs_total	982	16	21046	TRUE	TRUE	TRUE
gcs_verbal	1255	19	41319	TRUE	TRUE	TRUE
gcs_verbal_estimated	473	8	5028	TRUE	TRUE	TRUE
global_end_diastolic_volume	28	7	349	FALSE	FALSE	FALSE
global_end_diastolic_volume_index	51	11	1330	FALSE	FALSE	FALSE
glucose_measured_bloodgas	84	1	5902	TRUE	TRUE	FALSE
glucose_measured_blood	129	2	11777	TRUE	TRUE	FALSE
glucose_measured_whole_blood	170	3	10554	TRUE	TRUE	TRUE
glucose_bloodgas	257	5	23728	TRUE	TRUE	TRUE
glucose_arterial	582	10	27613	TRUE	TRUE	TRUE
glucose_blood	117	3	877	TRUE	TRUE	FALSE
glucose_measured_unspecified	1018	19	40705	TRUE	TRUE	TRUE
glucose_mixed_venous	7	2	16	TRUE	TRUE	FALSE
glucose_venous	125	7	411	TRUE	TRUE	FALSE
haptoglobin_blood	9	2	13	FALSE	TRUE	FALSE
haptoglobin_unspecified	133	18	783	FALSE	TRUE	FALSE
heart_rate_monitor	274	5	818459	TRUE	TRUE	TRUE
heart_rate_unspecified	1265	19	1599174	TRUE	TRUE	TRUE
heart_rate_ecg	58	2	89	TRUE	TRUE	FALSE
heart_rhythm_text	1414	20	315512	TRUE	TRUE	TRUE
height_unspecified	91	2	91	TRUE	TRUE	FALSE
height_estimated	4	3	4	TRUE	TRUE	FALSE
height_measured	1239	19	3737	TRUE	TRUE	TRUE
hematocrit_arterial	71	1	8473	TRUE	TRUE	FALSE
hematocrit_blood	137	3	2431	TRUE	TRUE	FALSE
hematocrit_venous	58	1	227	TRUE	TRUE	FALSE
hematocrit_mixed_venous	6	1	15	TRUE	TRUE	FALSE
hematocrit_bloodgas	32	2	109	TRUE	TRUE	FALSE
hematocrit_unspecified	1095	18	20200	TRUE	TRUE	TRUE
hemoglobin_arterial	187	4	13378	TRUE	TRUE	TRUE
hemoglobin_blood	170	3	7982	TRUE	TRUE	TRUE
hemoglobin_bloodgas	371	7	30016	TRUE	TRUE	TRUE
hemoglobin_mixed_venous	6	1	15	TRUE	TRUE	FALSE
hemoglobin_venous	97	2	362	TRUE	TRUE	FALSE
hemoglobin_unspecified	1196	19	31783	TRUE	TRUE	TRUE
hba1c_blood	7	2	7	TRUE	FALSE	FALSE
hba1c_unspecified	31	8	34	TRUE	FALSE	FALSE
insp_exp_ratio_unspecified	214	5	342381	TRUE	TRUE	TRUE
insp_exp_ratio_set	690	16	952115	TRUE	TRUE	TRUE
inspiratory_expiratory_ratio	87	4	25717	TRUE	TRUE	FALSE
insp_exp_ratio_unspecified_text	75	4	6320	TRUE	TRUE	FALSE
inspiratory_flow	62	3	16958	TRUE	TRUE	FALSE
inspiratory_resistance	185	4	320382	TRUE	TRUE	TRUE
inspiratory_time_set	174	5	213957	TRUE	TRUE	TRUE
inspiratory_time_unspecified	491	15	749820	TRUE	TRUE	TRUE
intrathoracic_blood_volume	27	6	340	FALSE	FALSE	FALSE
intrathoracic_blood_volume_index	29	10	715	FALSE	FALSE	FALSE
intrinsic_peep_measured	203	12	121693	TRUE	TRUE	TRUE
iron_blood	61	18	68	FALSE	FALSE	FALSE
iron_saturation_blood	2	1	2	FALSE	FALSE	FALSE
iron_saturation	11	5	12	FALSE	FALSE	FALSE
lactate_arterial	876	15	42541	TRUE	TRUE	TRUE
lactate_whole_blood	18	1	39	TRUE	FALSE	FALSE
lactate_blood	116	4	981	TRUE	FALSE	FALSE
lactate_dehydrogenase_total	113	2	1294	TRUE	TRUE	FALSE
lactate_dehydrogenase_unspecified	1153	18	11967	TRUE	TRUE	TRUE
lactate_mixed_venous	6	1	15	TRUE	FALSE	FALSE
lactate_bloodgas_unspecified	242	5	22162	TRUE	FALSE	TRUE
lactate_unspecified	250	11	9353	TRUE	FALSE	TRUE
lactate_venous	276	10	726	TRUE	FALSE	TRUE
lda_canula_tracheal	14	1	15	TRUE	TRUE	FALSE
lda_canula_tracheal	166	15	665	TRUE	TRUE	TRUE
leukocytes_blood	177	5	1750	TRUE	TRUE	TRUE
leukocytes_unspecified	1223	18	21126	TRUE	TRUE	TRUE
lipase_unspecified	503	16	1509	TRUE	TRUE	TRUE
lung_compliance_dynamic	1145	20	1418061	TRUE	TRUE	TRUE
lung_compliance_static_adjusted	1100	20	1197280	TRUE	TRUE	TRUE
lung_compliance_static	105	3	3496	TRUE	TRUE	FALSE
lymphocytes_absolute	336	7	3459	TRUE	TRUE	TRUE
lymphocytes_microscopy	42	2	65	TRUE	TRUE	FALSE
lymphocytes_unspecified	678	13	4649	TRUE	TRUE	TRUE
lymphocytes_blood	96	5	172	TRUE	TRUE	FALSE
lymphocytes_perc_unspecified	1053	19	8009	TRUE	TRUE	TRUE
magnesium_blood	92	2	1406	TRUE	TRUE	FALSE
magnesium_unspecified	1114	18	17430	TRUE	TRUE	TRUE
max_pressure	259	9	149542	TRUE	TRUE	TRUE
mean_airway_pressure	1040	18	1706431	TRUE	TRUE	TRUE
mechanical_power_peep	1065	20	1529440	TRUE	TRUE	TRUE
mechanical_power_peak	1005	20	1398516	TRUE	TRUE	TRUE
mechanical_power_per_kg	1023	20	1532550	TRUE	TRUE	TRUE
med_acenocoumarol	31	14	253	TRUE	FALSE	FALSE
med_acetazolamide	14	1	32	TRUE	TRUE	FALSE
med_acetazolamide	306	20	1254	TRUE	TRUE	TRUE
med_acetylcysteine	328	20	13143	TRUE	TRUE	TRUE
med_acetylsalicylic_acid	206	19	2709	TRUE	TRUE	TRUE
med_aciclovir	69	18	1322	TRUE	TRUE	FALSE
med_adenosine	12	9	22	TRUE	FALSE	FALSE
med_albumin	317	20	955	TRUE	TRUE	TRUE
med_alendronic_acid	16	9	70	TRUE	FALSE	FALSE
med_alfacalcidol	6	5	107	TRUE	TRUE	FALSE
med_alfentanil	7	4	29	TRUE	FALSE	FALSE
med_alfuzosin	5	5	28	TRUE	FALSE	FALSE
med_aliskiren	1	1	4	TRUE	FALSE	FALSE
med_all_other_non-therapeutic_products	68	1	4811	TRUE	FALSE	FALSE
med_all_other_therapeutic_products	2	1	33	TRUE	FALSE	FALSE
med_allopurinol	38	17	473	TRUE	FALSE	FALSE
med_alprazolam	12	6	149	TRUE	FALSE	FALSE
med_alteplase	17	11	42	TRUE	TRUE	FALSE
med_amino_acids	2	1	51	TRUE	FALSE	FALSE
med_amiodarone	277	20	5299	TRUE	TRUE	TRUE
med_amitriptyline	51	15	741	TRUE	FALSE	FALSE
med_amlodipine	268	19	2905	TRUE	TRUE	TRUE
med_amoxicillin	71	16	939	TRUE	FALSE	FALSE
med_amoxicillin_and_beta-lactamase_inhibitor	90	15	1145	TRUE	FALSE	FALSE
med_amphotericin_b	258	11	8883	TRUE	TRUE	TRUE
med_anakinra	30	5	599	TRUE	FALSE	FALSE
med_anesthetics	2	1	4	TRUE	FALSE	FALSE
med_anidulafungin	125	15	856	TRUE	TRUE	FALSE
med_antacids_with_sodium_bicarbonate	7	3	109	TRUE	FALSE	FALSE
med_antibiotics	668	12	44685	TRUE	FALSE	TRUE
med_antiinfectives_and_antiseptics_for_local_oral_treatment	747	14	55240	TRUE	FALSE	TRUE
med_apixaban	60	14	1021	TRUE	TRUE	FALSE
med_apraclonidine	1	1	4	TRUE	FALSE	FALSE
med_argatroban	14	5	2712	TRUE	TRUE	FALSE
med_aripiprazole	4	3	46	TRUE	FALSE	FALSE
med_arsenic_trioxide	1	1	25	TRUE	FALSE	FALSE
med_artificial_tears_and_other_indifferent_preparations	303	20	11512	TRUE	FALSE	TRUE
med_ascorbic_acid	2	1	21	TRUE	FALSE	FALSE
med_ascorbic_acid_(vit_c)	213	16	2809	TRUE	FALSE	TRUE
med_ascorbic_acid_(vitamin_c)_combinations	31	1	418	TRUE	FALSE	FALSE
med_atenolol	21	6	449	TRUE	FALSE	FALSE
med_atorvastatin	127	18	1267	TRUE	FALSE	FALSE
med_atracurium	36	2	2046	TRUE	TRUE	FALSE
med_atropine	17	10	21	TRUE	FALSE	FALSE
med_azathioprine	2	2	19	TRUE	TRUE	FALSE
med_azithromycin	43	12	149	TRUE	FALSE	FALSE
med_aztreonam	2	2	10	TRUE	FALSE	FALSE
med_baclofen	9	8	120	TRUE	FALSE	FALSE
med_barnidipine	4	2	15	TRUE	FALSE	FALSE
med_beclometasone	7	5	65	TRUE	FALSE	FALSE
med_benzbromarone	2	2	5	TRUE	FALSE	FALSE
med_benzylpenicillin	29	8	1313	TRUE	FALSE	FALSE
med_betahistine	5	5	347	TRUE	FALSE	FALSE
med_betamethasone	5	5	33	TRUE	FALSE	FALSE
med_bezafibrate	1	1	1	TRUE	FALSE	FALSE
med_bicalutamide	1	1	3	TRUE	FALSE	FALSE
med_bimatoprost	1	1	2	TRUE	FALSE	FALSE
med_biotin	73	1	3652	TRUE	FALSE	FALSE
med_bisacodyl	38	12	215	TRUE	FALSE	FALSE
med_bisoprolol	24	13	192	TRUE	FALSE	FALSE
med_blood_coagulation_factors	2	2	2	TRUE	FALSE	FALSE
med_blood_plasma	26	9	74	TRUE	FALSE	FALSE
med_blood_substitutes_and_plasma_protein_fractions	18	1	73	TRUE	FALSE	FALSE
med_bosentan	1	1	30	TRUE	FALSE	FALSE
med_brimonidine	3	3	84	TRUE	FALSE	FALSE
med_brinzolamide	1	1	17	TRUE	FALSE	FALSE
med_brinzolamide,_combinations	1	1	62	TRUE	FALSE	FALSE
med_bromazepam	1	1	1	TRUE	FALSE	FALSE
med_bromfenac	1	1	3	TRUE	FALSE	FALSE
med_bromocriptine	1	1	20	TRUE	FALSE	FALSE
med_budesonide	8	6	62	TRUE	FALSE	FALSE
med_bumetanide	44	13	378	TRUE	FALSE	FALSE
med_bupivacaine,_combinations	1	1	19	TRUE	FALSE	FALSE
med_buprenorphine	3	2	27	TRUE	FALSE	FALSE
med_buspirone	2	1	3	TRUE	FALSE	FALSE
med_busulfan	1	1	3	TRUE	FALSE	FALSE
med_butylscopolamine	7	6	8	TRUE	FALSE	FALSE
med_calcipotriol,_combinations	1	1	21	TRUE	FALSE	FALSE
med_calcium	38	1	441	TRUE	FALSE	FALSE
med_calcium_(different_salts_in_combination)	32	3	5079	TRUE	FALSE	FALSE
med_calcium_acetate_and_magnesium_carbonate	1	1	6	TRUE	FALSE	FALSE
med_calcium_alginate	1	1	1	TRUE	FALSE	FALSE
med_calcium_carbonate	8	5	211	TRUE	FALSE	FALSE
med_calcium_combinations_with_vitamin_d_and/or_other_drugs	1	1	1	TRUE	FALSE	FALSE
med_calcium_gluconate	298	19	7185	TRUE	FALSE	TRUE
med_calcium,_combinations_with_vitamin_d_and/or_other_drugs	56	14	579	TRUE	FALSE	FALSE
med_candesartan	12	8	88	TRUE	FALSE	FALSE
med_candesartan_and_diuretics	1	1	5	TRUE	FALSE	FALSE
med_cannabidiol	1	1	4	TRUE	FALSE	FALSE
med_cannabinoids	1	1	8	TRUE	FALSE	FALSE
med_captopril	162	18	1979	TRUE	TRUE	TRUE
med_carbamazepine	8	6	348	TRUE	FALSE	FALSE
med_carbasalate_calcium	86	19	1091	TRUE	FALSE	FALSE
med_carbetocin	1	1	1	TRUE	FALSE	FALSE
med_carbohydrates	751	19	80705	TRUE	FALSE	TRUE
med_cardioplegia_solutions	9	2	31	TRUE	FALSE	FALSE
med_carvedilol	3	3	28	TRUE	FALSE	FALSE
med_caspofungin	18	4	138	TRUE	FALSE	FALSE
med_cefazolin	46	14	343	TRUE	FALSE	FALSE
med_cefotaxime	281	10	9277	TRUE	FALSE	TRUE
med_ceftazidime	80	15	3018	TRUE	FALSE	FALSE
med_ceftazidime_and_beta-lactamase_inhibitor	3	3	60	TRUE	FALSE	FALSE
med_ceftriaxone	922	20	4845	TRUE	FALSE	TRUE
med_cefuroxime	358	13	8574	TRUE	FALSE	TRUE
med_celecoxib	2	2	18	TRUE	FALSE	FALSE
med_cetirizine	6	5	30	TRUE	FALSE	FALSE
med_chloramphenicol	11	7	308	TRUE	FALSE	FALSE
med_chlorhexidine	5	5	156	TRUE	FALSE	FALSE
med_chloroquine	668	18	5035	TRUE	TRUE	TRUE
med_chlorpromazine	2	1	11	TRUE	FALSE	FALSE
med_chlortalidone	7	3	21	TRUE	FALSE	FALSE
med_ciclesonide	6	6	83	TRUE	FALSE	FALSE
med_ciclopirox	3	3	55	TRUE	FALSE	FALSE
med_ciclosporin	3	3	91	TRUE	FALSE	FALSE
med_cinacalcet	3	2	90	TRUE	FALSE	FALSE
med_cinnarizine,_combinations	1	1	1	TRUE	FALSE	FALSE
med_ciprofloxacin	482	20	3711	TRUE	FALSE	TRUE
med_cisatracurium	14	1	253	TRUE	FALSE	FALSE
med_citalopram	16	8	190	TRUE	FALSE	FALSE
med_clarithromycin	2	1	7	TRUE	FALSE	FALSE
med_clemastine	75	19	228	TRUE	FALSE	FALSE
med_clindamycin	21	14	572	TRUE	FALSE	FALSE
med_clobazam	1	1	40	TRUE	FALSE	FALSE
med_clobetasol	7	5	94	TRUE	FALSE	FALSE
med_clobetasone	1	1	2	TRUE	FALSE	FALSE
med_clomipramine	3	3	43	TRUE	FALSE	FALSE
med_clonazepam	2	2	19	TRUE	FALSE	FALSE
med_clonidine	515	17	31360	TRUE	TRUE	TRUE
med_clopidogrel	114	20	1409	TRUE	FALSE	FALSE
med_clotrimazole	7	3	69	TRUE	FALSE	FALSE
med_clozapine	7	6	40	TRUE	FALSE	FALSE
med_coagulation_factor_ix_ii_vii_and_x_in_combination	3	1	4	TRUE	FALSE	FALSE
med_coagulation_factor_ix,_ii,_vii_and_x_in_combination	9	5	11	TRUE	FALSE	FALSE
med_codeine	62	16	534	TRUE	FALSE	FALSE
med_codeine_and_paracetamol	1	1	11	TRUE	FALSE	FALSE
med_colchicine	15	9	263	TRUE	FALSE	FALSE
med_colecalciferol	68	11	861	TRUE	FALSE	FALSE
med_colestyramine	2	2	59	TRUE	FALSE	FALSE
med_colistin	26	7	572	TRUE	FALSE	FALSE
med_collagenase	1	1	2	TRUE	FALSE	FALSE
med_combinations	158	14	4728	TRUE	FALSE	TRUE
med_combinations_of_electrolytes	70	7	179	TRUE	FALSE	FALSE
med_combinations_of_vitamins	12	5	69	TRUE	FALSE	FALSE
med_crizotinib	1	1	5	TRUE	FALSE	FALSE
med_cyanocobalamin	4	4	55	TRUE	FALSE	FALSE
med_cyclophosphamide	1	1	2	TRUE	FALSE	FALSE
med_dabigatran_etexilate	18	7	172	TRUE	TRUE	FALSE
med_dalteparin	591	9	14649	TRUE	TRUE	TRUE
med_danaparoid	3	3	32	TRUE	TRUE	FALSE
med_dantrolene	1	1	4	TRUE	FALSE	FALSE
med_dapagliflozin	1	1	3	TRUE	FALSE	FALSE
med_dapsone	1	1	1	TRUE	FALSE	FALSE
med_darbepoetin_alfa	11	7	24	TRUE	FALSE	FALSE
med_darifenacin	1	1	2	TRUE	FALSE	FALSE
med_darunavir	1	1	5	TRUE	FALSE	FALSE
med_desloratadine	5	4	26	TRUE	FALSE	FALSE
med_desmopressin	7	7	20	TRUE	FALSE	FALSE
med_desoximetasone	2	2	34	TRUE	FALSE	FALSE
med_dexamethasone	137	16	1032	TRUE	TRUE	FALSE
med_dexamethasone_and_antiinfectives	5	5	143	TRUE	TRUE	FALSE
med_dexmedetomidine	345	19	14904	TRUE	TRUE	TRUE
med_dextran	1	1	14	TRUE	FALSE	FALSE
med_diatrizoic_acid	4	2	4	TRUE	FALSE	FALSE
med_diazepam	19	9	101	TRUE	FALSE	FALSE
med_diclofenac	43	13	322	TRUE	FALSE	FALSE
med_digoxin	90	16	757	TRUE	TRUE	FALSE
med_diltiazem	3	3	70	TRUE	FALSE	FALSE
med_dipyridamole	4	4	44	TRUE	FALSE	FALSE
med_distigmine	1	1	8	TRUE	FALSE	FALSE
med_dobutamine	64	11	589	TRUE	TRUE	FALSE
med_docusate_sodium,_incl._combinations	132	8	429	TRUE	FALSE	FALSE
med_dolutegravir	1	1	24	TRUE	FALSE	FALSE
med_domperidone	3	2	16	TRUE	FALSE	FALSE
med_dopamine	12	3	187	TRUE	TRUE	FALSE
med_dornase_alfa_(desoxyribonuclease)	4	3	25	TRUE	FALSE	FALSE
med_dorzolamide	2	2	11	TRUE	FALSE	FALSE
med_dosulepin	1	1	10	TRUE	FALSE	FALSE
med_doxazosin	18	8	85	TRUE	FALSE	FALSE
med_doxycycline	20	8	121	TRUE	FALSE	FALSE
med_droperidol	2	1	3	TRUE	FALSE	FALSE
med_drospirenone_and_ethinylestradiol	1	1	4	TRUE	FALSE	FALSE
med_duloxetine	3	2	3	TRUE	FALSE	FALSE
med_dutasteride	5	4	24	TRUE	FALSE	FALSE
med_dydrogesterone_and_estrogen	1	1	41	TRUE	FALSE	FALSE
med_edoxaban	18	10	132	TRUE	TRUE	FALSE
med_electrolytes	1365	20	266049	TRUE	FALSE	TRUE
med_electrolytes_in_combination_with_other_drugs	149	3	1632	TRUE	FALSE	FALSE
med_electrolytes_with_carbohydrates	412	15	13303	TRUE	FALSE	TRUE
med_empagliflozin	1	1	39	TRUE	FALSE	FALSE
med_emtricitabine_and_tenofovir_alafenamide	1	1	24	TRUE	FALSE	FALSE
med_emtricitabine,_tenofovir_alafenamide_and_rilpivirine	1	1	2	TRUE	FALSE	FALSE
med_enalapril	48	12	417	TRUE	TRUE	FALSE
med_enalapril_and_diuretics	1	1	13	TRUE	FALSE	FALSE
med_enoxaparin	54	3	1433	TRUE	TRUE	FALSE
med_enoximone	121	11	1518	TRUE	TRUE	FALSE
med_entecavir	1	1	37	TRUE	FALSE	FALSE
med_ephedrine	47	11	124	TRUE	TRUE	FALSE
med_epinephrine	45	15	237	TRUE	TRUE	FALSE
med_eplerenone	1	1	7	TRUE	FALSE	FALSE
med_epoprostenol	25	2	376	TRUE	FALSE	FALSE
med_ergocalciferol	73	1	3656	TRUE	FALSE	FALSE
med_erythrocytes	247	12	1156	TRUE	TRUE	TRUE
med_erythromycin	447	20	4050	TRUE	TRUE	TRUE
med_erythropoietin	3	2	10	TRUE	FALSE	FALSE
med_escitalopram	5	5	76	TRUE	FALSE	FALSE
med_esketamine	235	17	1902	TRUE	TRUE	TRUE
med_esmolol	7	5	119	TRUE	FALSE	FALSE
med_esomeprazole	347	19	4142	TRUE	FALSE	TRUE
med_estradiol	3	3	11	TRUE	FALSE	FALSE
med_etomidate	272	13	331	TRUE	TRUE	TRUE
med_etoricoxib	2	2	4	TRUE	FALSE	FALSE
med_exemestane	1	1	3	TRUE	FALSE	FALSE
med_exenatide	1	1	1	TRUE	FALSE	FALSE
med_ezetimibe	23	12	161	TRUE	FALSE	FALSE
med_famotidine	4	3	114	TRUE	FALSE	FALSE
med_fampridine	1	1	10	TRUE	FALSE	FALSE
med_fenoterol_and_ipratropium_bromide	116	8	4586	TRUE	FALSE	FALSE
med_fentanyl	412	19	26687	TRUE	TRUE	TRUE
med_ferrous_fumarate	15	9	88	TRUE	FALSE	FALSE
med_fexofenadine	2	2	6	TRUE	FALSE	FALSE
med_fibrinogen,_human	9	4	18	TRUE	FALSE	FALSE
med_finasteride	3	3	15	TRUE	FALSE	FALSE
med_flecainide	1	1	5	TRUE	FALSE	FALSE
med_flucloxacillin	116	19	4780	TRUE	FALSE	FALSE
med_fluconazole	18	10	201	TRUE	FALSE	FALSE
med_flucytosine	1	1	17	TRUE	FALSE	FALSE
med_fludarabine	1	1	4	TRUE	FALSE	FALSE
med_fludeoxyglucose_(18f)	1	1	1	TRUE	FALSE	FALSE
med_fludrocortisone	2	2	8	TRUE	FALSE	FALSE
med_flumazenil	42	11	65	TRUE	FALSE	FALSE
med_flunitrazepam	1	1	6	TRUE	FALSE	FALSE
med_fluorometholone	3	3	244	TRUE	FALSE	FALSE
med_fluoxetine	5	4	105	TRUE	FALSE	FALSE
med_fluticasone	18	7	192	TRUE	FALSE	FALSE
med_fluticasone_furoate	6	5	48	TRUE	FALSE	FALSE
med_fluticasone,_combinations	3	3	7	TRUE	FALSE	FALSE
med_fluvastatin	3	3	39	TRUE	FALSE	FALSE
med_folic_acid	43	17	609	TRUE	FALSE	FALSE
med_fondaparinux	10	6	33	TRUE	TRUE	FALSE
med_formoterol	10	5	132	TRUE	FALSE	FALSE
med_formoterol_and_beclometasone	34	15	665	TRUE	FALSE	FALSE
med_formoterol_and_budesonide	9	8	91	TRUE	FALSE	FALSE
med_formoterol,_glycopyrronium_bromide_and_beclometasone	5	4	106	TRUE	FALSE	FALSE
med_foscarnet	1	1	3	TRUE	FALSE	FALSE
med_fosfomycin	1	1	1	TRUE	FALSE	FALSE
med_fosinopril	9	4	38	TRUE	TRUE	FALSE
med_fosinopril_and_diuretics	1	1	8	TRUE	FALSE	FALSE
med_furosemide	996	20	32835	TRUE	TRUE	TRUE
med_fusidic_acid	10	6	216	TRUE	FALSE	FALSE
med_gabapentin	13	8	205	TRUE	FALSE	FALSE
med_gadoteric_acid	16	6	22	TRUE	FALSE	FALSE
med_gadoteridol	1	1	1	TRUE	FALSE	FALSE
med_galantamine	1	1	2	TRUE	FALSE	FALSE
med_ganciclovir	27	6	464	TRUE	TRUE	FALSE
med_ganciclovir	2	2	6	TRUE	FALSE	FALSE
med_gelatin_agents	1	1	1	TRUE	FALSE	FALSE
med_gemfibrozil	2	2	10	TRUE	FALSE	FALSE
med_general_nutrients	614	10	84045	TRUE	FALSE	TRUE
med_general_nutrients	39	1	262	TRUE	FALSE	FALSE
med_gentamicin	68	11	97	TRUE	FALSE	FALSE
med_glibenclamide	1	1	13	TRUE	FALSE	FALSE
med_gliclazide	61	13	483	TRUE	FALSE	FALSE
med_glimepiride	6	6	32	TRUE	FALSE	FALSE
med_glucagon	2	2	2	TRUE	FALSE	FALSE
med_glucosamine	1	1	2	TRUE	FALSE	FALSE
med_glucose	66	2	1783	TRUE	FALSE	FALSE
med_glyceryl_trinitrate	90	18	1061	TRUE	FALSE	FALSE
med_glycine	19	1	291	TRUE	FALSE	FALSE
med_glycopyrronium_bromide	21	5	252	TRUE	FALSE	FALSE
med_granisetron	17	4	61	TRUE	FALSE	FALSE
med_haloperidol	463	20	7706	TRUE	TRUE	TRUE
med_hemodialytics,_concentrates	1	1	19	TRUE	FALSE	FALSE
med_hemofiltrates	6	2	31	TRUE	FALSE	FALSE
med_heparin	337	18	38821	TRUE	TRUE	TRUE
med_hyaluronidase	2	2	2	TRUE	FALSE	FALSE
med_hydralazine	5	2	232	TRUE	FALSE	FALSE
med_hydrochlorothiazide	356	19	4102	TRUE	TRUE	TRUE
med_hydrochlorothiazide_and_potassium-sparing_agents	2	2	11	TRUE	FALSE	FALSE
med_hydrocortisone	161	20	1628	TRUE	TRUE	TRUE
med_hydrocortisone_and_antiinfectives	5	3	41	TRUE	FALSE	FALSE
med_hydrocortisone_butyrate	1	1	4	TRUE	FALSE	FALSE
med_hydroxocobalamin	4	4	4	TRUE	FALSE	FALSE
med_hydroxycarbamide	1	1	49	TRUE	FALSE	FALSE
med_hydroxychloroquine	106	10	610	TRUE	TRUE	FALSE
med_hydroxyethylstarch	2	1	14	TRUE	FALSE	FALSE
med_hydroxyzine	2	2	31	TRUE	FALSE	FALSE
med_hypromellose	3	3	52	TRUE	FALSE	FALSE
med_i_v_solutions	1	1	3	TRUE	FALSE	FALSE
med_ibuprofen	6	6	43	TRUE	FALSE	FALSE
med_icatibant	2	2	5	TRUE	FALSE	FALSE
med_iloprost	22	4	247	TRUE	FALSE	FALSE
med_imatinib	4	3	28	TRUE	FALSE	FALSE
med_imidazoles/triazoles_in_combination_with_corticosteroids	3	3	9	TRUE	FALSE	FALSE
med_immunoglobulins	1	1	12	TRUE	FALSE	FALSE
med_immunoglobulins,_normal_human,_for_extravascular_adm.	1	1	1	TRUE	FALSE	FALSE
med_immunoglobulins,_normal_human,_for_intravascular_adm.	11	7	33	TRUE	FALSE	FALSE
med_indapamide	1	1	1	TRUE	FALSE	FALSE
med_indometacin	1	1	15	TRUE	FALSE	FALSE
med_insulin_(human)	246	13	16414	TRUE	FALSE	TRUE
med_insulin_aspart	657	19	70870	TRUE	FALSE	TRUE
med_insulin_aspart	11	1	26	TRUE	FALSE	FALSE
med_insulin_degludec	6	7	72	TRUE	FALSE	FALSE
med_insulin_degludec_and_insulin_aspart	2	2	27	TRUE	FALSE	FALSE
med_insulin_detemir	7	6	52	TRUE	FALSE	FALSE
med_insulin_glargine	71	15	762	TRUE	FALSE	FALSE
med_insulin_glulisine	3	3	53	TRUE	FALSE	FALSE
med_insulin_lispro	5	5	119	TRUE	FALSE	FALSE
med_insulins_and_analogues	34	1	2767	TRUE	FALSE	FALSE
med_insulins_and_analogues_for_injection,_fast-acting	62	1	16689	TRUE	FALSE	FALSE
med_iobitridol	147	6	248	TRUE	FALSE	FALSE
med_iodixanol	36	3	61	TRUE	FALSE	FALSE
med_iomeprol	90	3	128	TRUE	FALSE	FALSE
med_iopromide	3	2	3	TRUE	FALSE	FALSE
med_ioxitalamic_acid	7	3	13	TRUE	FALSE	FALSE
med_ipratropium_bromide	405	20	14638	TRUE	TRUE	TRUE
med_irbesartan	16	13	111	TRUE	TRUE	FALSE
med_irbesartan_and_diuretics	4	2	20	TRUE	FALSE	FALSE
med_iron_in_other_combinations	3	1	3	TRUE	FALSE	FALSE
med_iron_parenteral_preparations	2	1	2	TRUE	FALSE	FALSE
med_iron,_parenteral_preparations	7	5	12	TRUE	FALSE	FALSE
med_isavuconazole	1	1	6	TRUE	FALSE	FALSE
med_isoprenaline	12	11	136	TRUE	TRUE	FALSE
med_isosorbide_dinitrate	4	3	11	TRUE	FALSE	FALSE
med_isosorbide_mononitrate	13	7	84	TRUE	FALSE	FALSE
med_ispaghula_(psylla_seeds)	15	8	185	TRUE	FALSE	FALSE
med_itraconazole	1	1	1	TRUE	FALSE	FALSE
med_ivabradine	1	1	12	TRUE	FALSE	FALSE
med_ivermectin	2	1	2	TRUE	FALSE	FALSE
med_ketanserin	4	1	11	TRUE	FALSE	FALSE
med_ketoconazole	8	7	141	TRUE	FALSE	FALSE
med_labetalol	70	16	1508	TRUE	TRUE	FALSE
med_lacosamide	1	1	126	TRUE	FALSE	FALSE
med_lactic_acid	37	1	399	TRUE	FALSE	FALSE
med_lactitol	2	2	50	TRUE	FALSE	FALSE
med_lactulose	69	13	674	TRUE	FALSE	FALSE
med_lamotrigine	1	1	42	TRUE	FALSE	FALSE
med_lanreotide	1	1	1	TRUE	FALSE	FALSE
med_lanthanum_carbonate	2	2	37	TRUE	FALSE	FALSE
med_latanoprost	7	6	151	TRUE	FALSE	FALSE
med_lercanidipine	3	2	20	TRUE	FALSE	FALSE
med_levetiracetam	18	12	569	TRUE	FALSE	FALSE
med_levocabastine	2	2	3	TRUE	FALSE	FALSE
med_levocarnitine	1	1	13	TRUE	FALSE	FALSE
med_levocetirizine	7	5	24	TRUE	FALSE	FALSE
med_levodopa_and_decarboxylase_inhibitor	2	2	175	TRUE	FALSE	FALSE
med_levofloxacin	6	2	50	TRUE	FALSE	FALSE
med_levomepromazine	14	5	64	TRUE	FALSE	FALSE
med_levonorgestrel_and_ethinylestradiol	2	2	23	TRUE	FALSE	FALSE
med_levosimendan	3	1	3	TRUE	FALSE	FALSE
med_levothyroxine_sodium	44	18	1051	TRUE	FALSE	FALSE
med_lidocaine	68	17	230	TRUE	FALSE	FALSE
med_lidocaine,_combinations	6	5	10	TRUE	FALSE	FALSE
med_linagliptin	1	1	6	TRUE	FALSE	FALSE
med_linezolid	6	4	69	TRUE	FALSE	FALSE
med_liraglutide	2	2	13	TRUE	FALSE	FALSE
med_lisinopril	50	11	268	TRUE	TRUE	FALSE
med_lithium	2	2	17	TRUE	FALSE	FALSE
med_loperamide	34	14	409	TRUE	FALSE	FALSE
med_lopinavir_and_ritonavir	147	10	1448	TRUE	FALSE	FALSE
med_loprazolam	1	1	1	TRUE	FALSE	FALSE
med_loratadine	1	1	1	TRUE	FALSE	FALSE
med_lorazepam	227	19	2256	TRUE	TRUE	TRUE
med_lormetazepam	35	3	502	TRUE	FALSE	FALSE
med_losartan	35	13	211	TRUE	FALSE	FALSE
med_losartan_and_diuretics	3	3	7	TRUE	FALSE	FALSE
med_macrogol	226	8	8746	TRUE	FALSE	TRUE
med_macrogol_combinations	64	2	892	TRUE	FALSE	FALSE
med_macrogol,_combinations	844	15	20121	TRUE	FALSE	TRUE
med_magnesium	33	2	186	TRUE	FALSE	FALSE
med_magnesium_chloride	103	4	819	TRUE	FALSE	FALSE
med_magnesium_citrate	1	1	2	TRUE	FALSE	FALSE
med_magnesium_gluconate	2	2	39	TRUE	FALSE	FALSE
med_magnesium_hydroxide	185	12	5601	TRUE	FALSE	TRUE
med_magnesium_sulfate	660	20	4618	TRUE	FALSE	TRUE
med_mannitol	8	2	13	TRUE	FALSE	FALSE
med_mebeverine	2	2	23	TRUE	FALSE	FALSE
med_meclozine,_combinations	2	2	6	TRUE	FALSE	FALSE
med_medicated_shampoos	1	1	2	TRUE	FALSE	FALSE
med_medicinal_charcoal	2	1	8	TRUE	FALSE	FALSE
med_medroxyprogesterone	1	1	1	TRUE	FALSE	FALSE
med_melatonin	55	12	440	TRUE	TRUE	FALSE
med_meloxicam	1	1	22	TRUE	FALSE	FALSE
med_meropenem	121	18	2945	TRUE	FALSE	FALSE
med_mesalazine	6	5	92	TRUE	FALSE	FALSE
med_mesna	1	1	11	TRUE	FALSE	FALSE
med_metamizole_sodium	90	14	962	TRUE	FALSE	FALSE
med_metformin	149	19	2353	TRUE	FALSE	FALSE
med_metformin_and_vildagliptin	1	1	1	TRUE	FALSE	FALSE
med_methadone	19	5	431	TRUE	FALSE	FALSE
med_methotrexate	1	1	1	TRUE	FALSE	FALSE
med_methylnaltrexone_bromide	2	2	8	TRUE	FALSE	FALSE
med_methylphenidate	15	7	157	TRUE	FALSE	FALSE
med_methylprednisolone	124	15	1194	TRUE	FALSE	FALSE
med_methylthioninium_chloride	1	1	1	TRUE	FALSE	FALSE
med_metoclopramide	488	19	7906	TRUE	TRUE	TRUE
med_metoprolol	511	20	17902	TRUE	TRUE	TRUE
med_metronidazole	71	18	1238	TRUE	FALSE	FALSE
med_micafungin	8	2	50	TRUE	FALSE	FALSE
med_miconazole	44	14	709	TRUE	FALSE	FALSE
med_miconazole,_combinations	1	1	12	TRUE	FALSE	FALSE
med_midazolam	1157	20	84089	TRUE	TRUE	TRUE
med_midodrine	2	2	25	TRUE	FALSE	FALSE
med_milrinone	62	11	1813	TRUE	FALSE	FALSE
med_mirabegron	4	3	22	TRUE	FALSE	FALSE
med_mirtazapine	20	10	246	TRUE	FALSE	FALSE
med_mometasone	7	5	44	TRUE	FALSE	FALSE
med_montelukast	5	4	48	TRUE	FALSE	FALSE
med_morphine	596	20	30326	TRUE	TRUE	TRUE
med_morphine,_combinations	1	1	7	TRUE	FALSE	FALSE
med_moxifloxacin	4	3	12	TRUE	FALSE	FALSE
med_multienzymes_(lipase,_protease_etc.)	7	5	379	TRUE	FALSE	FALSE
med_multivitamins_and_other_minerals_incl_combinations	49	3	944	TRUE	FALSE	FALSE
med_multivitamins_and_other_minerals,_incl._combinations	19	5	102	TRUE	FALSE	FALSE
med_multivitamins_other_combinations	33	2	439	TRUE	FALSE	FALSE
med_multivitamins_plain	71	5	344	TRUE	FALSE	FALSE
med_multivitamins_with_minerals	1	1	7	TRUE	FALSE	FALSE
med_mupirocin	13	3	256	TRUE	FALSE	FALSE
med_mycophenolic_acid	6	4	98	TRUE	FALSE	FALSE
med_nadroparin	754	14	15614	TRUE	TRUE	TRUE
med_naloxone	16	9	44	TRUE	FALSE	FALSE
med_naproxen	22	9	282	TRUE	FALSE	FALSE
med_nebivolol	12	8	68	TRUE	FALSE	FALSE
med_neostigmine	71	9	456	TRUE	FALSE	FALSE
med_nicardipine	11	6	191	TRUE	TRUE	FALSE
med_nicotine	9	6	61	TRUE	FALSE	FALSE
med_nifedipine	85	12	1086	TRUE	TRUE	FALSE
med_nimodipine	1	1	126	TRUE	FALSE	FALSE
med_nintedanib	2	2	38	TRUE	FALSE	FALSE
med_nitric_oxide	3	1	6	TRUE	FALSE	FALSE
med_nitrofurantoin	10	7	110	TRUE	FALSE	FALSE
med_norepinephrine	1179	20	124225	TRUE	TRUE	TRUE
med_nortriptyline	8	5	96	TRUE	FALSE	FALSE
med_nystatin	124	15	5926	TRUE	FALSE	FALSE
med_octreotide	3	3	23	TRUE	FALSE	FALSE
med_ofloxacin	5	4	116	TRUE	FALSE	FALSE
med_olanzapine	14	7	167	TRUE	FALSE	FALSE
med_olmesartan_medoxomil	3	3	15	TRUE	FALSE	FALSE
med_olodaterol_and_tiotropium_bromide	4	4	20	TRUE	FALSE	FALSE
med_omalizumab	1	1	1	TRUE	FALSE	FALSE
med_omega-3-triglycerides_incl_other_esters_and_acids	9	2	305	TRUE	FALSE	FALSE
med_omeprazole	107	18	631	TRUE	FALSE	FALSE
med_ondansetron	94	17	367	TRUE	FALSE	FALSE
med_oral_rehydration_salt_formulations	1	1	44	TRUE	FALSE	FALSE
med_ordinary_salt_combinations	49	14	306	TRUE	FALSE	FALSE
med_oseltamivir	72	8	182	TRUE	TRUE	FALSE
med_other_antiinflammatory_and_antirheumatic_agents_non-steroids	1	1	1	TRUE	FALSE	FALSE
med_other_antivirals	15	3	110	TRUE	FALSE	FALSE
med_other_blood_products	42	3	118	TRUE	FALSE	FALSE
med_other_combinations_of_nutrients	129	1	8359	TRUE	FALSE	FALSE
med_other_drugs_for_obstructive_airway_diseases,_inhalants	25	2	355	TRUE	FALSE	FALSE
med_other_emollients_and_protectives	19	9	215	TRUE	FALSE	FALSE
med_other_mineral_products	187	14	17885	TRUE	FALSE	TRUE
med_other_non-therapeutic_auxiliary_products	2	1	4	TRUE	FALSE	FALSE
med_other_nutrients	45	1	2530	TRUE	FALSE	FALSE
med_other_therapeutic_products	7	5	9	TRUE	FALSE	FALSE
med_oxazepam	458	20	5208	TRUE	TRUE	TRUE
med_oxybutynin	27	12	351	TRUE	FALSE	FALSE
med_oxycodone	111	16	1611	TRUE	TRUE	FALSE
med_oxytocin	1	1	4	TRUE	FALSE	FALSE
med_pamidronic_acid	3	3	3	TRUE	FALSE	FALSE
med_pancreatic_hormones	1	1	42	TRUE	FALSE	FALSE
med_pancuronium	1	1	1	TRUE	FALSE	FALSE
med_pantoprazole	724	19	12611	TRUE	FALSE	TRUE
med_paracetamol	1319	20	72367	TRUE	TRUE	TRUE
med_paroxetine	11	8	172	TRUE	FALSE	FALSE
med_perindopril	62	18	400	TRUE	TRUE	FALSE
med_perindopril_and_diuretics	4	3	25	TRUE	FALSE	FALSE
med_peritoneal_dialytics	1	1	30	TRUE	FALSE	FALSE
med_pethidine	10	6	19	TRUE	FALSE	FALSE
med_phenobarbital	1	1	4	TRUE	FALSE	FALSE
med_phenprocoumon	4	4	32	TRUE	TRUE	FALSE
med_phentolamine	1	1	1	TRUE	FALSE	FALSE
med_phenylephrine	140	13	856	TRUE	TRUE	FALSE
med_phenytoin	2	2	67	TRUE	FALSE	FALSE
med_phosphodiesterase_inhibitors	6	1	44	TRUE	FALSE	FALSE
med_physostigmine	4	4	5	TRUE	FALSE	FALSE
med_phytomenadione	53	12	178	TRUE	FALSE	FALSE
med_pilocarpine	1	1	2	TRUE	FALSE	FALSE
med_pimozide	1	1	1	TRUE	FALSE	FALSE
med_pioglitazone	1	1	1	TRUE	FALSE	FALSE
med_pipamperone	2	2	87	TRUE	FALSE	FALSE
med_piperacillin	8	1	352	TRUE	FALSE	FALSE
med_piperacillin_and_beta-lactamase_inhibitor	204	12	3163	TRUE	FALSE	TRUE
med_piritramide	36	10	294	TRUE	TRUE	FALSE
med_pizotifen	1	1	24	TRUE	FALSE	FALSE
med_polystyrene_sulfonate	190	19	938	TRUE	FALSE	TRUE
med_posaconazole	1	1	12	TRUE	FALSE	FALSE
med_potassium	40	1	3157	TRUE	FALSE	FALSE
med_potassium_chloride	16	1	56	TRUE	FALSE	FALSE
med_potassium_chloride	932	20	16267	TRUE	FALSE	TRUE
med_potassium_citrate	4	1	21	TRUE	FALSE	FALSE
med_potassium_clorazepate	2	2	7	TRUE	FALSE	FALSE
med_potassium_perchlorate	1	1	1	TRUE	FALSE	FALSE
med_potassium_phosphate_incl_combinations_with_other_potassium_salts	36	2	72	TRUE	FALSE	FALSE
med_povidone-iodine	2	2	7	TRUE	FALSE	FALSE
med_pramipexole	2	2	72	TRUE	FALSE	FALSE
med_prasugrel	3	3	8	TRUE	FALSE	FALSE
med_pravastatin	44	15	795	TRUE	FALSE	FALSE
med_prednisolone	208	20	2726	TRUE	TRUE	TRUE
med_prednisone	5	2	42	TRUE	TRUE	FALSE
med_pregabalin	50	15	1305	TRUE	FALSE	FALSE
med_preparations_for_treatment_of_wounds_and_ulcers	1	1	8	TRUE	FALSE	FALSE
med_prilocaine	2	2	2	TRUE	FALSE	FALSE
med_procainamide	2	2	36	TRUE	FALSE	FALSE
med_promethazine	27	12	105	TRUE	FALSE	FALSE
med_propofol	1042	20	111737	TRUE	TRUE	TRUE
med_propranolol	4	4	18	TRUE	FALSE	FALSE
med_protamine	20	7	28	TRUE	FALSE	FALSE
med_pyridostigmine	5	3	624	TRUE	FALSE	FALSE
med_pyridoxine_(vit_b6)	3	2	28	TRUE	FALSE	FALSE
med_quetiapine	295	18	4432	TRUE	TRUE	TRUE
med_rabeprazole	1	1	8	TRUE	FALSE	FALSE
med_ramipril	21	5	261	TRUE	TRUE	FALSE
med_ranitidine	5	2	91	TRUE	FALSE	FALSE
med_regadenoson	1	1	2	TRUE	FALSE	FALSE
med_remdesivir	28	4	199	TRUE	TRUE	FALSE
med_remifentanil	457	16	28979	TRUE	TRUE	TRUE
med_repaglinide	1	1	3	TRUE	FALSE	FALSE
med_rifampicin	1	1	2	TRUE	FALSE	FALSE
med_rifaximin	2	2	29	TRUE	FALSE	FALSE
med_risedronic_acid	1	1	3	TRUE	FALSE	FALSE
med_risperidone	5	4	80	TRUE	FALSE	FALSE
med_ritonavir	3	3	29	TRUE	FALSE	FALSE
med_rivaroxaban	100	15	825	TRUE	TRUE	FALSE
med_rivastigmine	1	1	3	TRUE	FALSE	FALSE
med_rizatriptan	1	1	2	TRUE	FALSE	FALSE
med_rocuronium_bromide	982	20	23513	TRUE	TRUE	TRUE
med_ropinirole	2	1	3	TRUE	FALSE	FALSE
med_ropivacaine	8	6	54	TRUE	FALSE	FALSE
med_rosuvastatin	52	17	653	TRUE	FALSE	FALSE
med_ruxolitinib	3	2	75	TRUE	FALSE	FALSE
med_salbutamol	426	18	14938	TRUE	TRUE	TRUE
med_salbutamol_and_ipratropium_bromide	474	18	16545	TRUE	TRUE	TRUE
med_salicylic_acid_preparations	1	1	78	TRUE	FALSE	FALSE
med_salmeterol_and_fluticasone	26	13	210	TRUE	FALSE	FALSE
med_scopolamine	23	7	74	TRUE	FALSE	FALSE
med_sdd	316	5	32468	TRUE	FALSE	TRUE
med_semaglutide	1	1	1	TRUE	FALSE	FALSE
med_senna_glycosides	5	1	30	TRUE	FALSE	FALSE
med_sertraline	7	6	107	TRUE	FALSE	FALSE
med_sevelamer	39	15	622	TRUE	FALSE	FALSE
med_sevoflurane	3	1	52	TRUE	FALSE	FALSE
med_sildenafil	2	2	99	TRUE	FALSE	FALSE
med_silodosin	2	1	21	TRUE	FALSE	FALSE
med_silver_sulfadiazine	1	1	1	TRUE	FALSE	FALSE
med_simvastatin	137	19	1489	TRUE	FALSE	FALSE
med_simvastatin_and_ezetimibe	3	3	11	TRUE	FALSE	FALSE
med_sitagliptin	6	6	32	TRUE	FALSE	FALSE
med_sodium	40	1	21616	TRUE	FALSE	FALSE
med_sodium_bicarbonate	52	5	180	TRUE	FALSE	FALSE
med_sodium_chloride	385	14	49411	TRUE	FALSE	TRUE
med_sodium_chloride_hypertonic	79	3	9414	TRUE	FALSE	FALSE
med_sodium_fluoride	2	2	7	TRUE	FALSE	FALSE
med_sodium_glycerophosphate	214	6	1517	TRUE	FALSE	TRUE
med_sodium_hypochlorite	5	3	77	TRUE	FALSE	FALSE
med_sodium_lauryl_sulfoacetate_incl_combinations	4	2	4	TRUE	FALSE	FALSE
med_sodium_lauryl_sulfoacetate,_incl._combinations	22	10	33	TRUE	FALSE	FALSE
med_sodium_oxybate	1	1	2	TRUE	FALSE	FALSE
med_sodium_phosphate	432	18	3229	TRUE	FALSE	TRUE
med_sodium_picosulfate,_combinations	1	1	1	TRUE	FALSE	FALSE
med_soft_paraffin_and_fat_products	5	4	19	TRUE	FALSE	FALSE
med_solifenacin	10	8	72	TRUE	FALSE	FALSE
med_solutions_for_parenteral_nutrition	3	2	12	TRUE	FALSE	FALSE
med_solvents_and_diluting_agents_incl_irrigating_solutions	106	4	1466	TRUE	FALSE	FALSE
med_solvents_and_diluting_agents,_incl._irrigating_solutions	95	8	1829	TRUE	FALSE	FALSE
med_sotalol	19	11	428	TRUE	TRUE	FALSE
med_spironolactone	140	20	1471	TRUE	FALSE	FALSE
med_sucralfate	4	4	103	TRUE	FALSE	FALSE
med_sucroferric_oxyhydroxide	1	1	4	TRUE	FALSE	FALSE
med_sufentanil	574	17	43276	TRUE	TRUE	TRUE
med_sugammadex	24	9	24	TRUE	FALSE	FALSE
med_sulfadimidine_and_trimethoprim	1	1	5	TRUE	FALSE	FALSE
med_sulfamethoxazole	6	1	85	TRUE	FALSE	FALSE
med_sulfamethoxazole_and_trimethoprim	108	19	1418	TRUE	FALSE	FALSE
med_sulfasalazine	4	5	60	TRUE	FALSE	FALSE
med_sumatriptan	4	4	5	TRUE	FALSE	FALSE
med_surgical_dressings	1	1	1	TRUE	FALSE	FALSE
med_suxamethonium	23	4	23	TRUE	TRUE	FALSE
med_tacrolimus	6	5	319	TRUE	FALSE	FALSE
med_tadalafil	1	1	5	TRUE	FALSE	FALSE
med_tamsulosin	42	15	278	TRUE	FALSE	FALSE
med_tamsulosin_and_dutasteride	1	1	7	TRUE	FALSE	FALSE
med_tamsulosin_and_solifenacin	2	2	10	TRUE	FALSE	FALSE
med_tapentadol	2	1	63	TRUE	FALSE	FALSE
med_tazobactam	8	1	176	TRUE	FALSE	FALSE
med_teicoplanin	16	5	120	TRUE	FALSE	FALSE
med_telmisartan	4	4	19	TRUE	FALSE	FALSE
med_telmisartan_and_diuretics	1	1	2	TRUE	FALSE	FALSE
med_temazepam	251	20	1104	TRUE	TRUE	TRUE
med_tenecteplase	1	1	1	TRUE	FALSE	FALSE
med_tenofovir_disoproxil_and_emtricitabine	1	1	5	TRUE	FALSE	FALSE
med_terazosin	2	2	11	TRUE	FALSE	FALSE
med_terbutaline	1	1	13	TRUE	FALSE	FALSE
med_terlipressin	1	1	1	TRUE	FALSE	FALSE
med_testosterone	4	4	28	TRUE	FALSE	FALSE
med_tetanus_toxoid	3	3	3	TRUE	FALSE	FALSE
med_tetracosactide	7	2	8	TRUE	FALSE	FALSE
med_thalidomide	1	1	1	TRUE	FALSE	FALSE
med_theophylline	2	2	2	TRUE	FALSE	FALSE
med_thiamazole	1	1	19	TRUE	FALSE	FALSE
med_thiamine_(vit_b1)	228	20	2335	TRUE	FALSE	TRUE
med_thrombocytes	17	7	37	TRUE	FALSE	FALSE
med_ticagrelor	26	13	296	TRUE	TRUE	FALSE
med_timolol	4	3	90	TRUE	FALSE	FALSE
med_timolol_combinations	1	1	3	TRUE	FALSE	FALSE
med_timolol,_combinations	14	11	335	TRUE	FALSE	FALSE
med_tinzaparin	31	5	382	TRUE	TRUE	FALSE
med_tioguanine	1	1	15	TRUE	FALSE	FALSE
med_tiotropium_bromide	28	11	144	TRUE	FALSE	FALSE
med_tirofiban	1	1	2	TRUE	FALSE	FALSE
med_tobramycin	45	8	803	TRUE	FALSE	FALSE
med_tocilizumab	19	4	22	TRUE	FALSE	FALSE
med_tocopherol_(vit_e)	2	1	21	TRUE	FALSE	FALSE
med_tolbutamide	4	3	30	TRUE	FALSE	FALSE
med_topiramate	2	2	5	TRUE	FALSE	FALSE
med_tramadol	12	6	61	TRUE	FALSE	FALSE
med_tranexamic_acid	42	15	104	TRUE	FALSE	FALSE
med_tranylcypromine	1	1	28	TRUE	FALSE	FALSE
med_travoprost	3	3	18	TRUE	FALSE	FALSE
med_trazodone	1	1	10	TRUE	FALSE	FALSE
med_tretinoin	1	1	53	TRUE	FALSE	FALSE
med_triamcinolone	8	7	46	TRUE	FALSE	FALSE
med_trimethoprim	6	1	85	TRUE	FALSE	FALSE
med_trometamol	1	1	1	TRUE	FALSE	FALSE
med_tropicamide	3	1	3	TRUE	FALSE	FALSE
med_urapidil	5	3	70	TRUE	FALSE	FALSE
med_urokinase	1	1	1	TRUE	FALSE	FALSE
med_ursodeoxycholic_acid	4	4	59	TRUE	FALSE	FALSE
med_valaciclovir	10	6	219	TRUE	TRUE	FALSE
med_valganciclovir	3	3	25	TRUE	TRUE	FALSE
med_valproic_acid	11	8	206	TRUE	FALSE	FALSE
med_valsartan	7	4	124	TRUE	TRUE	FALSE
med_valsartan_and_diuretics	2	2	7	TRUE	FALSE	FALSE
med_valsartan,_amlodipine_and_hydrochlorothiazide	1	1	6	TRUE	FALSE	FALSE
med_vancomycin	282	19	6012	TRUE	FALSE	TRUE
med_various_alimentary_tract_and_metabolism_products	75	1	2300	TRUE	TRUE	FALSE
med_vasopressin_(argipressin)	43	4	639	TRUE	FALSE	FALSE
med_vasopressin_and_analogues	1	1	6	TRUE	FALSE	FALSE
med_vemurafenib	1	1	2	TRUE	FALSE	FALSE
med_venlafaxine	7	7	65	TRUE	FALSE	FALSE
med_verapamil	15	10	140	TRUE	TRUE	FALSE
med_vilanterol_and_fluticasone_furoate	3	3	18	TRUE	FALSE	FALSE
med_vilanterol_and_umeclidinium_bromide	1	1	1	TRUE	FALSE	FALSE
med_vilanterol,_umeclidinium_bromide_and_fluticasone_furoate	1	1	12	TRUE	FALSE	FALSE
med_vildagliptin	5	5	28	TRUE	FALSE	FALSE
med_vitamin_b-complex_plain	82	3	1299	TRUE	FALSE	FALSE
med_vitamin_b-complex_with_vitamin_c	13	5	235	TRUE	FALSE	FALSE
med_vitamin_b-complex,_incl._combinations	61	12	983	TRUE	FALSE	FALSE
med_vitamin_b-complex,_plain	8	2	72	TRUE	FALSE	FALSE
med_vitamin_b12_(cyanocobalamin_and_analogues)	73	1	3654	TRUE	FALSE	FALSE
med_vitamin_d_and_analogues	3	2	9	TRUE	FALSE	FALSE
med_vitamin_k	2	2	3	TRUE	FALSE	FALSE
med_vitamins	14	3	53	TRUE	FALSE	FALSE
med_vitamins_other_combinations	48	1	319	TRUE	FALSE	FALSE
med_voriconazole	163	19	3024	TRUE	TRUE	TRUE
med_vosaroxin	1	1	3	TRUE	FALSE	FALSE
med_xylometazoline	102	18	1132	TRUE	FALSE	FALSE
med_zinc_products	3	3	48	TRUE	FALSE	FALSE
med_zinc_sulfate	2	1	31	TRUE	FALSE	FALSE
med_zolpidem	54	8	369	TRUE	FALSE	FALSE
med_zopiclone	218	16	2006	TRUE	TRUE	TRUE
med_zuclopenthixol	1	1	70	TRUE	FALSE	FALSE
minute_volume_spontaneous	294	5	589140	TRUE	TRUE	TRUE
minute_volume_expiratory	1192	20	1531835	TRUE	TRUE	TRUE
minute_volume_set	113	4	2067	TRUE	TRUE	FALSE
minute_volume_unspecified	9	1	22	TRUE	TRUE	FALSE
minute_volume_derived	1213	20	1474547	TRUE	TRUE	TRUE
monocytes_absolute	326	7	3435	TRUE	TRUE	TRUE
monocytes_microscopy	42	2	66	TRUE	TRUE	FALSE
monocytes_blood	94	3	170	TRUE	TRUE	FALSE
monocytes_unspecified	696	13	5038	TRUE	TRUE	TRUE
monocytes_perc_unspecified	1047	19	7962	TRUE	TRUE	TRUE
ntpro_bnp_blood	7	1	12	TRUE	TRUE	FALSE
ntpro_bnp_unspecified	314	14	3121	TRUE	TRUE	TRUE
segmented_neutrophils_absolute	158	2	1382	TRUE	TRUE	TRUE
neutrophils_absolute	283	5	2542	TRUE	TRUE	TRUE
neutrophils_unspecified	591	11	3505	TRUE	TRUE	TRUE
neutrophils_blood	87	3	114	TRUE	TRUE	FALSE
neutrophils_perc_unspecified	936	18	6747	TRUE	TRUE	TRUE
nice_adm_source	165	2	453	TRUE	TRUE	TRUE
nice_adm_type	165	2	277	TRUE	TRUE	TRUE
nice_aids	314	4	432	FALSE	FALSE	TRUE
nice_aki	349	5	545	FALSE	FALSE	TRUE
nice_apacheii_diagnosis_1	138	2	138	FALSE	FALSE	FALSE
nice_apacheii_diagnosis_2	11	2	11	FALSE	FALSE	FALSE
nice_apacheii_diagnosis_unspecified	86	1	86	FALSE	FALSE	FALSE
nice_apacheiv_diagnosis_1	291	4	407	FALSE	FALSE	TRUE
nice_apacheiv_diagnosis_2	132	4	199	FALSE	FALSE	FALSE
nice_apacheiv_diagnosis_unspecified	86	1	86	FALSE	FALSE	FALSE
nice_burns	314	4	432	FALSE	FALSE	TRUE
nice_cardio_vasc_insuf	314	4	432	TRUE	FALSE	TRUE
nice_chr_renal_insuf	291	4	404	TRUE	FALSE	TRUE
nice_chron_dialysis	354	5	473	TRUE	FALSE	TRUE
nice_cirrhosis	354	5	473	TRUE	TRUE	TRUE
nice_confirm_infection	308	4	395	FALSE	FALSE	TRUE
nice_copd	228	3	346	TRUE	TRUE	TRUE
nice_covid19Status	103	1	166	FALSE	FALSE	FALSE
nice_cpr	314	4	432	FALSE	FALSE	TRUE
nice_cva	241	4	248	FALSE	FALSE	TRUE
nice_diabetes	268	4	388	TRUE	TRUE	TRUE
nice_dysrhytmia	115	2	121	FALSE	FALSE	FALSE
nice_Eol_beadem_24	113	1	225	FALSE	FALSE	FALSE
nice_Eol_beadem_dis	91	1	162	FALSE	FALSE	FALSE
nice_Eol_cpr_24	113	1	225	FALSE	FALSE	FALSE
nice_Eol_cpr_dis	91	1	162	FALSE	FALSE	FALSE
nice_Eol_readm_dis	91	1	160	FALSE	FALSE	FALSE
nice_Eol_RRT_24	113	1	225	FALSE	FALSE	FALSE
nice_Eol_RRT_dis	91	1	161	FALSE	FALSE	FALSE
nice_eye_0	52	1	52	TRUE	FALSE	FALSE
nice_eye_24	50	1	50	FALSE	FALSE	FALSE
nice_eye_low	236	3	1515	FALSE	FALSE	TRUE
nice_gastro_bleed	314	4	432	FALSE	FALSE	TRUE
nice_hem_malign	314	4	432	TRUE	FALSE	TRUE
nice_ima	165	2	277	FALSE	FALSE	TRUE
nice_imm_insuf	314	4	432	FALSE	FALSE	TRUE
nice_intracran_mass	201	3	207	FALSE	FALSE	TRUE
nice_katheter	12	1	114	FALSE	FALSE	FALSE
nice_katheter_at_admission	43	1	46	FALSE	FALSE	FALSE
nice_lijnsepsis	1	1	6	FALSE	FALSE	FALSE
nice_mech_ventil_0	314	4	432	FALSE	FALSE	TRUE
nice_mech_ventil_24	311	4	399	FALSE	FALSE	TRUE
nice_mi_before_icu	251	3	363	FALSE	FALSE	TRUE
nice_motor_0	52	1	52	TRUE	FALSE	FALSE
nice_motor_24	50	1	50	FALSE	FALSE	FALSE
nice_motor_low	236	3	1515	FALSE	FALSE	TRUE
nice_neoplasm	354	5	473	FALSE	FALSE	TRUE
nice_own_diagnosis_1	113	1	201	FALSE	FALSE	FALSE
nice_plan_adm	203	3	312	FALSE	FALSE	TRUE
nice_pneumothorax	2	1	12	FALSE	FALSE	FALSE
nice_reintubatie	7	1	79	FALSE	FALSE	FALSE
nice_resp_insuf	314	4	432	FALSE	FALSE	TRUE
nice_trach	8	1	101	FALSE	FALSE	FALSE
nice_vasdrug	223	3	306	FALSE	FALSE	TRUE
nice_verbal_0	52	1	52	TRUE	FALSE	FALSE
nice_verbal_24	50	1	50	FALSE	FALSE	FALSE
nice_verbal_low	158	2	237	FALSE	FALSE	TRUE
nibp_diastolic	1335	20	69752	TRUE	TRUE	TRUE
nibp_mean	1338	20	426235	TRUE	TRUE	TRUE
nibp_systolic	1336	20	69859	TRUE	TRUE	TRUE
o2_flow_unspecified	1089	19	46029	TRUE	TRUE	TRUE
o2_flow_cpap	4	3	43	TRUE	FALSE	FALSE
o2_flow_deep_nasal	48	6	135	TRUE	FALSE	FALSE
o2_flow_hiflow	128	11	2762	TRUE	FALSE	FALSE
o2_flow_mask	201	11	1061	TRUE	FALSE	TRUE
o2_flow_nasal_cannula	417	11	5827	TRUE	FALSE	TRUE
o2_flow_nebulizer	4	2	28	TRUE	FALSE	FALSE
o2_flow_non_rebreathing_mask	256	11	1550	TRUE	FALSE	TRUE
o2_flow_optiflow	220	12	2515	TRUE	FALSE	TRUE
o2_flow_swedish_nose	91	8	1042	TRUE	FALSE	FALSE
o2_flow_tracheal_cannula	27	3	112	TRUE	FALSE	FALSE
saturation_o2_peripheral_monitor	204	3	771028	TRUE	TRUE	TRUE
saturation_o2_peripheral	1362	19	1960048	TRUE	TRUE	TRUE
osmol_gap_unspecified	2	1	2	FALSE	FALSE	FALSE
osmolality_blood	16	2	20	FALSE	FALSE	FALSE
osmolality_unspecified	97	14	153	FALSE	FALSE	FALSE
p01_measured	496	14	722805	TRUE	TRUE	TRUE
pao2_over_fio2	1202	19	76333	TRUE	TRUE	TRUE
pco2_arterial	1200	18	65146	TRUE	TRUE	TRUE
pco2_central_venous	46	2	99	TRUE	FALSE	FALSE
pco2_minus_end_tidal_co2	903	18	47089	TRUE	TRUE	TRUE
pco2_mixed_venous	4	2	8	TRUE	FALSE	FALSE
pco2_unspecified	391	10	24227	TRUE	FALSE	TRUE
pco2_venous	433	17	1278	TRUE	TRUE	TRUE
peak_flow_set	84	2	143344	TRUE	TRUE	FALSE
peak_inspiratory_pressure	1180	20	1841561	TRUE	TRUE	TRUE
peep_set	1125	20	2535288	TRUE	TRUE	TRUE
peep_measured	1114	19	1218194	TRUE	TRUE	TRUE
ph_arterial	1153	17	63571	TRUE	TRUE	TRUE
ph_bloodgas	77	3	180	TRUE	TRUE	FALSE
ph_central_venous	46	2	100	FALSE	FALSE	FALSE
ph_mixed_venous	10	3	23	FALSE	FALSE	FALSE
ph_unspecified	398	10	25663	TRUE	FALSE	TRUE
ph_blood	43	2	68	TRUE	FALSE	FALSE
ph_venous	429	15	1237	TRUE	FALSE	TRUE
phosphate_blood	96	2	1561	TRUE	TRUE	FALSE
phosphate_unspecified	1183	18	17211	TRUE	TRUE	TRUE
physiological_dead_space	903	18	47089	TRUE	TRUE	TRUE
plateau_pressure	816	18	498249	TRUE	TRUE	TRUE
po2_arterial	1335	19	85450	TRUE	TRUE	TRUE
po2_central_venous	46	2	100	TRUE	FALSE	FALSE
po2_mixed_venous	5	2	9	TRUE	FALSE	FALSE
po2_unspecified	101	3	3338	TRUE	FALSE	FALSE
po2_venous	395	15	1218	TRUE	TRUE	TRUE
position_head	383	8	15466	TRUE	TRUE	TRUE
position_body	1105	18	56651	TRUE	TRUE	TRUE
position_body_rotation	866	16	36747	TRUE	TRUE	TRUE
position_bed	787	18	16267	TRUE	TRUE	TRUE
position_mobilization	470	16	4871	TRUE	TRUE	TRUE
potassium_whole_blood	166	2	10327	TRUE	TRUE	TRUE
potassium_bloodgas	308	6	25041	TRUE	TRUE	TRUE
potassium_blood	236	4	8193	TRUE	TRUE	TRUE
potassium_arterial	407	8	25670	TRUE	TRUE	TRUE
potassium_unspecified	1080	17	24508	TRUE	TRUE	TRUE
potassium_mixed_venous	7	2	16	TRUE	TRUE	FALSE
potassium_venous	126	6	423	TRUE	TRUE	FALSE
inspiratory_pressure_above_peep	1054	19	1956354	TRUE	TRUE	TRUE
procalcitonin_unspecified	816	15	9048	TRUE	TRUE	TRUE
prothrombin_time_inr	882	19	6591	TRUE	TRUE	TRUE
prothrombin_time_sec	759	15	7705	TRUE	TRUE	TRUE
pulmonary_artery_pressure_diastolic	17	6	522	TRUE	TRUE	FALSE
pulmonary_artery_pressure_mean	16	8	5530	TRUE	TRUE	FALSE
pulmonary_artery_pressure_systolic	17	6	522	TRUE	TRUE	FALSE
pulmonary_wedge_pressure	11	5	72	TRUE	TRUE	FALSE
pulse_rate_monitor	185	3	766449	TRUE	TRUE	TRUE
pulse_rate	751	14	559283	TRUE	TRUE	TRUE
ramsay_sedation_scale	67	8	293	TRUE	TRUE	FALSE
rapid_shallow_breathing_index	1018	20	602474	FALSE	FALSE	TRUE
readmission_ic	177	2	400	FALSE	FALSE	TRUE
respiratory_rate_measured	1347	19	2259618	TRUE	TRUE	TRUE
respiratory_rate_niv	1	1	66	TRUE	TRUE	FALSE
respiratory_rate_measured_ecg	148	7	15701	TRUE	TRUE	FALSE
respiratory_rate_measured_ventilator	1126	20	1617850	TRUE	TRUE	TRUE
respiratory_rate_set	1036	20	612894	TRUE	TRUE	TRUE
restrictive_policy	313	4	1734	TRUE	FALSE	TRUE
restrictive_policy_crrt	28	1	29	TRUE	FALSE	FALSE
restrictive_policy_nit	28	1	28	TRUE	FALSE	FALSE
reticulocytes_absolute	151	6	2192	TRUE	TRUE	TRUE
reticulocytes_unspecified	295	10	2923	TRUE	TRUE	TRUE
reticulocytes_perc_unspecified	22	4	39	TRUE	FALSE	FALSE
sars_cov_2_bal_text	57	3	154	TRUE	FALSE	FALSE
sars_cov_2_trach_text	11	2	15	TRUE	FALSE	FALSE
sars_cov_2_sputum_text	161	4	357	TRUE	FALSE	TRUE
sars_cov_2_bronchial_text	26	3	42	TRUE	FALSE	FALSE
sars_cov_2_nose_throat_text	54	3	84	TRUE	FALSE	FALSE
sars_cov_2_swab_text	136	4	205	TRUE	FALSE	FALSE
sedimentation_rate_blood	19	1	19	TRUE	FALSE	FALSE
sedimentation_rate_unspecified	145	13	227	TRUE	FALSE	FALSE
segmented_neutrophils_blood	27	1	31	TRUE	FALSE	FALSE
segmented_neutrophils_unspecified	197	9	1370	TRUE	TRUE	TRUE
segmented_neutrophils_perc	240	9	720	TRUE	TRUE	TRUE
so2_arterial	1178	17	79897	TRUE	TRUE	TRUE
so2_central_venous	45	2	98	TRUE	FALSE	FALSE
so2_mixed_venous	11	3	24	TRUE	FALSE	FALSE
so2_bloodgas	234	5	7374	TRUE	FALSE	TRUE
so2_venous	427	17	2112	TRUE	TRUE	TRUE
sodium_whole_blood	173	3	10510	TRUE	TRUE	TRUE
sodium_blood	168	3	7859	TRUE	TRUE	TRUE
sodium_bloodgas	312	6	25018	TRUE	TRUE	TRUE
sodium_arterial	361	6	23681	TRUE	TRUE	TRUE
sodium_unspecified	1158	18	25545	TRUE	TRUE	TRUE
sodium_mixed_venous	7	2	16	TRUE	TRUE	FALSE
sodium_venous	77	4	251	TRUE	TRUE	FALSE
sofa_score	807	13	14869	FALSE	FALSE	TRUE
stroke_volume_calculated	58	13	1804	FALSE	FALSE	FALSE
stroke_volume_index	52	10	893	FALSE	FALSE	FALSE
stroke_volume_variation	54	11	2003	FALSE	FALSE	FALSE
swallowing_text	393	13	4476	FALSE	FALSE	TRUE
systemic_vascular_resistance	50	10	1397	FALSE	TRUE	FALSE
systemic_vascular_resistance_index	53	10	1387	FALSE	TRUE	FALSE
temperature_nasopharyngeal	24	5	6392	TRUE	TRUE	FALSE
temperature_oesophageal	89	5	7311	TRUE	TRUE	FALSE
temperature_core	145	10	23106	TRUE	TRUE	FALSE
temperature_blood	101	17	15488	TRUE	TRUE	FALSE
temperature_bladder	189	7	11731	TRUE	TRUE	TRUE
temperature_unspecified	1125	19	152857	TRUE	TRUE	TRUE
temperature_rectal	452	18	44918	TRUE	TRUE	TRUE
temperature_groin	90	6	2234	TRUE	TRUE	FALSE
temperature_ear	835	14	37021	TRUE	TRUE	TRUE
temperature_axillary	122	6	629	TRUE	TRUE	FALSE
thrombin_time_unspecified	32	5	68	FALSE	FALSE	FALSE
thrombocytes_unspecified	712	10	12058	TRUE	TRUE	TRUE
thrombocytes_blood	738	11	11285	TRUE	TRUE	TRUE
thrombocytes_citrate	13	8	50	TRUE	TRUE	FALSE
tsh_blood	5	1	7	FALSE	FALSE	FALSE
tsh_unspecified	136	16	178	FALSE	FALSE	FALSE
tidal_volume_expiratory	1198	20	1456259	TRUE	TRUE	TRUE
tidal_volume_set	814	20	384769	TRUE	TRUE	TRUE
tidal_volume_spontaneous	183	8	18643	TRUE	TRUE	TRUE
tidal_volume_per_kg	1174	20	1571769	TRUE	TRUE	TRUE
tracheobronchial_toilet_frequency	697	13	36695	TRUE	TRUE	TRUE
transferrin_blood	3	1	3	FALSE	FALSE	FALSE
transferrin_unspecified	49	15	55	FALSE	FALSE	FALSE
troponin_i_hs	134	3	779	FALSE	FALSE	FALSE
troponin_t_hs	355	8	3552	TRUE	TRUE	TRUE
troponin_t	393	11	2074	TRUE	TRUE	TRUE
type_administered_o2	1202	19	86795	TRUE	TRUE	TRUE
type_administered_o2	1	1	1	FALSE	FALSE	FALSE
ureum_blood	130	2	1711	TRUE	TRUE	FALSE
ureum_unspecified	1223	18	19029	TRUE	TRUE	TRUE
ureum_over_creatinine	1326	20	19705	TRUE	TRUE	TRUE
fluid_out_urine	1377	20	275625	TRUE	TRUE	TRUE
vco2	437	10	1261232	TRUE	TRUE	TRUE
vent_mode	1264	20	4177673	TRUE	TRUE	TRUE
vent_mode_machine	150	3	4580	TRUE	TRUE	FALSE
vent_mode_noninvasive	26	3	265	TRUE	TRUE	FALSE
vent_mode_invasive	452	10	8282	TRUE	TRUE	TRUE
vent_mode_manual	42	4	77	TRUE	TRUE	FALSE
ventilatory_ratio	1092	20	1223401	TRUE	TRUE	TRUE
vitamin_b12_blood	3	1	3	TRUE	FALSE	FALSE
vitamin_b12_unspecified	67	15	74	TRUE	FALSE	FALSE
weight_measured	1284	20	11408	TRUE	TRUE	TRUE
weight_unspecified	84	3	84	TRUE	TRUE	FALSE
weight_estimated	61	8	68	TRUE	TRUE	FALSE

## Sheet: list_of_features
List of derived features
max_CIR_heart_rate
MED_clonidine_sumdose
MED_antifungals_Last24
MED_SingleDoseAnalgetic_Last8
Admission_bmi
mean_RES_peak_pressure
mean_CIR_temperature
min_LAB_activated_partial_thromboplastin_time
min_CIR_heart_rate
mean_LAB_phosphate
MED_norepinephrine_sumdose
Vent_modus_NIV
mean_CIR_heart_rate
mean_RES_lung_compliance_dynamic
mean_LAB_d_dimer
max_NEU_GCS_total
min_CIR_arterial_blood_pressure_systolic
MED_dexmedetomidine_sumdose
mean_LAB_aspartate_transaminase
MED_Inodilators_Last8
mean_CIR_arterial_blood_pressure_diastolic
nice_copd
mean_LAB_ferritin
max_NEU_GCS_motor
mean_LAB_alanine_transaminase
mean_RES_o2_saturation
mean_LAB_creatine_kinase
mean_CIR_pulse_rate
mean_RES_plateau_pressure
admission_age
mean_LAB_magnesium
mean_RES_ventilatory_ratio
nice_resp_insuf
mean_LAB_ureum
mean_LAB_alkaline_phosphatase
mean_LAB_base_excess
mean_LAB_prothrombin_time_sec
mean_CIR_arterial_blood_pressure_mean
MED_AntiCoagulantTherapeuticsCont
mean_RES_minute_volume
fluid_balance_24h
mean_LAB_sodium
mean_LAB_so2_arterial
Admission_CurrentHour
max_NEU_GCS_verbal
mean_LAB_leukocytes
mean_LAB_chloride
mean_RES_end_tidal_co2
mean_RES_o2_flow
mean_RES_lung_compliance_static
mean_LAB_c_reactive_protein
mean_LAB_pco2_arterial
Position_prone
MED_RAAS_Last24
min_LAB_glucose
MED_MuscleRelaxants_Last8
mean_LAB_bilirubin_total
mean_RES_fio2_NV
Position_shift
nice_diabetes
mean_LAB_procalcitonin
mean_LAB_hematocrit
Admission_NurseShift_Morning
MED_fenta_infusion_Last24
MED_SingleDoseAnalgetic
max_LAB_n_terminal_pro_b_type_natriuretic_peptide
MED_Diuretics
Vent_modus_invasive
nice_neoplasm
mean_LAB_monocytes_percentage
fluid_IN
mean_LAB_potassium
min_CIR_arterial_blood_pressure_mean
Admission_HoursPassed
mean_RES_respiratory_rate_spontaneous
mean_RES_respiratory_rate_set
MED_Diuretics_Last8
MED_Vasopressors_Last8
mean_LAB_calcium_ionised
mean_LAB_po2_arterial
mean_RES_tidal_volume_per_kg
mean_LAB_anion_gap
mean_RES_respiratory_rate_measured_ventilator
MED_fenta_infusion_Last8
nice_cardio_vasc_insuf
fluid_balance_7d
mean_LAB_neutrophils_percentage
mean_RES_mechanical_power_per_kg
mean_CIR_arterial_blood_pressure_systolic
MED_midazolam_sumdose
MED_immunosurpress_Last24
MED_furosemide_sumdose
nice_hem_malign
fluid_OUT_avg_8h
Admission_NurseShift_Night
mean_LAB_creatinine
MED_MuscleRelaxants_Last24
mean_LAB_bicarbonate_arterial
mean_LAB_albumin
MED_aritmica_Last24
mean_RES_physiological_dead_space
mean_RES_driving_pressure
MED_antivirals_Last24
min_CIR_arterial_blood_pressure_diastolic
nice_chr_renal_insuf
MED_propofol_sumdose
mean_LAB_lymphocytes_percentage
MED_SingleDoseSedative_Last8
MED_fenta_infusion
mean_LAB_calcium
mean_LAB_hemoglobin
MED_SingleDoseSedative
Admission_NurseShift_Evening
Vent_modus_HighFlow
max_NEU_GCS_eye
mean_LAB_lactate_dehydrogenase
Admission_gender
MED_Bblok_Last24
mean_CVVH_bloodflow
fluid_OUT
mean_LAB_gamma_glutamyl_transferase
mean_RES_respiratory_rate_measured
nice_imm_insuf
MED_MuscleRelaxants
mean_LAB_thrombocytes
max_LAB_lactate_arterial
mean_LAB_ph_arterial
MED_Vasopressors
mean_RES_driving_pressure_Rollingmean_24
mean_RES_lung_compliance_dynamic_Rollingmean_24
mean_RES_tidal_volume_per_kg_Rollingmean_24
mean_RES_minute_volume_Rollingmean_24
mean_RES_o2_flow_Rollingmean_24
mean_RES_fio2_NV_Rollingmean_24
mean_RES_respiratory_rate_measured_Rollingmean_24
mean_RES_respiratory_rate_measured_ventilator_Rollingmean_24
mean_CIR_arterial_blood_pressure_mean_Rollingmean_8
mean_CIR_heart_rate_Rollingmean_8
mean_RES_driving_pressure_Rollingmean_6
mean_RES_lung_compliance_dynamic_Rollingmean_6
mean_RES_tidal_volume_per_kg_Rollingmean_6
mean_RES_minute_volume_Rollingmean_6
mean_RES_o2_flow_Rollingmean_6
mean_RES_fio2_NV_Rollingmean_6
mean_RES_respiratory_rate_measured_Rollingmean_6
mean_RES_respiratory_rate_measured_ventilator_Rollingmean_6
mean_CIR_arterial_blood_pressure_mean_Rollingmean_3
mean_CIR_heart_rate_Rollingmean_3
time_in_supine
time_in_prone
PEEP_prev
FIO2_prev
PEEP_prev_Rollingmean_3
FIO2_prev_Rollingmean_3
PEEP_prev_Rollingmean_24
FIO2_prev_Rollingmean_24
PEEP_prev_Rollingmean_72
FIO2_prev_Rollingmean_72
